# Supplementary material for: Cerebrospinal Fluid Biomarkers in Differential Diagnosis of Multiple Sclerosis and Systemic Inflammatory Diseases with Central Nervous System Involvement
Source: Biomedicines. 2023 Feb 1;11(2):425. doi: 10.3390/biomedicines11020425 (PMC9953577; doi:10.3390/biomedicines11020425)
Supplement: Supplementary file 1 [file biomedicines-11-00425-s001.zip]

Archive with 1 entries (1 files):
- biomedicines-2147805-supplementary.pdf
